# Supplementary material for: Phase 2 study of pembrolizumab in patients with recurrent and residual high-grade meningiomas
Source: Nat Commun. 2022 Mar 14;13:1325. doi: 10.1038/s41467-022-29052-7 (PMC8921328; doi:10.1038/s41467-022-29052-7)
Supplement: Supplementary file 3 — Source Data [file 41467_2022_29052_MOESM3_ESM.xlsx]

## Sheet: Figure 1
PFS (months)	Censored	Proportion alive and progression-free	Failure	PFS Standard Error	Number	Number
					Failed	Left
0		1	0	0	0	25
1.6099		0.96	0.04	0.0392	1	24
1.8398		0.92	0.08	0.0543	2	23
2.1684		0.88	0.12	0.065	3	22
2.5298		0.84	0.16	0.0733	4	21
2.9569		0.8	0.2	0.08	5	20
3.0226		.	.	.	6	19
3.0226		0.72	0.28	0.0898	7	18
3.2526		0.68	0.32	0.0933	8	17
3.4497		0.64	0.36	0.096	9	16
4.1396		0.6	0.4	0.098	10	15
4.1725		0.56	0.44	0.0993	11	14
4.4025		0.52	0.48	0.0999	12	13
4.7639	*	.	.	.	12	12
7.6222		0.4767	0.5233	0.1006	13	11
8.3121		0.4333	0.5667	0.1003	14	10
9.692		0.39	0.61	0.0992	15	9
11.3018		0.3467	0.6533	0.0972	16	8
12.9446		0.3033	0.6967	0.0942	17	7
14.7515		0.26	0.74	0.0902	18	6
19.7454	*	.	.	.	18	5
19.7782		0.208	0.792	0.0858	19	4
23.2936	*	.	.	.	19	3
23.655		0.1387	0.8613	0.0805	20	2
24.345		0.0693	0.9307	0.0634	21	1
25.7577		0	1	.	22	0

## Sheet: Fig 2
PATIENT	DAYS SINCE BASELINE	Target 1 Length	Target 1 Width	Target 1 Area	VOLUME(mm3)	Target 2 Length	Target 2 Width	Target 2 Area	Target 3 Length	Target 3 Width	Target 3 Area	Nontarget
MEN_01	-21	43.6	41.2	1796.32	23545.3
MEN_01	42	43.6	40.9	1783.24	27340
MEN_01	83	43.1	40.3	1736.93	26600.7
MEN_01	124	43.9	42.4	1861.36	29542
MEN_01	169	46.5	43.4	2018.1	35343
MEN_01	211	45.2	43.7	1975.24	42561
MEN_01	252	45.5	45.3	2061.15	37359
MEN_01	295	45.5	45.1	2052.05	41715.3
MEN_01	336	45.6	44.3	2020.08	44390.6
MEN_01	376	46.5	44.9	2087.85	52919.7
MEN_02	-13	15.5	11.8	182.9	13474.8							Baseline
MEN_02	43	14	10.1	141.4	17087							SD
MEN_02	85	13.9	10.1	140.39	9123.12							SD
MEN_02	127	14.1	10.1	142.41	9880							SD
MEN_02	169	15.2	10.3	156.56	10669							SD
MEN_02	211	14.9	9.2	137.08	6401.65							SD
MEN_02	253	14.2	8.8	124.96								SD
MEN_03	-5	14.9	14.9	222.01	8588.48							Baseline
MEN_03	50	14.2	13.2	187.44	8566.14							SD
MEN_03	89	13.9	13.7	190.43	8529							SD
MEN_03	141	13.8	13.6	187.68								SD
MEN_03	187	13.3	13.3	176.89								SD
MEN_03	226	14.9	11.8	175.82								SD
MEN_04	-6	11.1	6.4	71.04	3348.35	20.1	18.1	363.81
MEN_04	56	15.5	7.5	116.25	5205.54	23.2	17.3	401.36
MEN_04	99	21.2	10.6	224.72	7333.59	22.9	18.7	428.23
MEN_05	-8	40.7	40.3	1640.21	50578	32.6	19.8	645.48				Baseline
MEN_05	51	45	42.8	1926	62384.8	34.7	20.8	721.76				SD
MEN_05	134	Scan not on TIMC			85096.9
MEN_05	150	Scan not on TIMC			76918
MEN_05	184	46.6	45	2097	97035.1	41.8	27.6	1153.68				SD
MEN_05	226	47.7	43.2	2060.64	88769.8	41.7	27.1	1130.07				SD
MEN_05	265	45.8	43	1969.4	100813	41.7	27.5	1146.75				SD
MEN_05	317	52.6	45.8	2409.08	113031	43.6	31.4	1369.04				SD
MEN_05	404	52	45.2	2350.4	98290.3	42.5	31.8	1351.5				SD
MEN_07	-8	46.9	25.2	1181.88	8659.25
MEN_07	45	47	25.3	1189.1	8672.08
MEN_07	86	47.5	22.4	1064	7078.59
MEN_07	131	48.2	23.7	1142.34	11965
MEN_07	174	50	23.7	1185	8762.65
MEN_07	215	50.9	23.8	1211.42	10022
MEN_07	257	51.5	24.3	1251.45	12785.8
MEN_07	299	52	24.9	1294.8	11461
MEN_07	339	48.1	25.3	1216.93	13187
MEN_07	383	46.7	28.3	1321.61	13189
MEN_07	425	50.8	25.1	1275.08	16702
MEN_07	467	44.6	29.6	1320.16	21439
MEN_07	509	43.4	30.6	1328.04	13633.5
MEN_07	551	45.3	33.2	1503.96	29858.1
MEN_07	570	Scan not on TIMC			34853.4
MEN_07	593	42.3	35.1	1484.73	26990
MEN_07	617	Scan not on TIMC			35043
MEN_07	635	41.9	35.2	1474.88	24348.5
MEN_07	649	42.3	37.6	1590.48	Low Resolution scan
MEN_07	678	43.2	38.1	1645.92	32614
MEN_07	719	43.1	38	1637.8	43147
MEN_08	-18	57	33.1	1886.7
MEN_08	45	52.1	34.9	1818.29
MEN_08	91	56	48.1	2693.6
MEN_09	-6	19.9	9.7	193.03	2362.7
MEN_09	43	22.8	9.4	214.32	2401.72
MEN_09	85	22.5	9	202.5	2694.9
MEN_09	127	24.3	9.4	228.42	2630.95
MEN_09	172	24.5	9.7	237.65	3805.58
MEN_09	211	23.8	9.7	230.86	4773
MEN_09	256	22.7	10.5	238.35	5274.71
MEN_09	295	22.6	12.3	277.98	4817.29
MEN_10	-3	0	0	0	11825.6	not measurable TIMC						Baseline
MEN_10	44	0	0	0	15631.7	not measurable TIMC						SD
MEN_10	86	0	0	0	19050.6	not measurable TIMC						SD
MEN_10	146	0	0	0	20995.3	not measurable TIMC						SD
MEN_10	213	0	0	0	32182	not measurable TIMC						SD
MEN_11	-7	26.8	20.6	552.08
MEN_11	40	26.5	21	556.5
MEN_11	82	28.5	23.9	681.15
MEN_11	124	31.2	26.2	817.44
MEN_12	3	16	13.5	216	10962	26	19.9	517.4	18.6	12.2	226.92
MEN_12	55	16.8	13.5	226.8	28618.4	34.7	29.1	1009.77	18.8	12.7	238.76
MEN_13	-10	10.2	7.5	76.5	673.79
MEN_13	42	9.3	6.8	63.24	902.175							PD
MEN_13	84	9.3	5.9	54.87	14310							PD
MEN_14	-7	32.2	24.1	776.02	13075.1	29.5	13.3	392.35
MEN_14	103	35	24.1	843.5	17200	27.6	14.9	411.24
MEN_14	145	35.2	24.1	848.32	22829	27.3	14.8	404.04
MEN_15	-9	14	10	140
MEN_15	42	13.5	8.15	110.025
MEN_15	84	14	8.2	114.8
MEN_15	125	15.5	8.9	137.95
MEN_15	168	15	10.7	160.5
MEN_15	210	12.6	9.93	125.118
MEN_15	252	12.8	9.45	120.96
MEN_15	294	14.7	7.67	112.749
MEN_15	336	14.9	10.3	153.47
MEN_15	378	15.3	9.6	146.88
MEN_15	434	15.1	10.2	154.02
MEN_16	-5	61.9	42.4	2624.56	40585							Baseline
MEN_16	44	62.5	42.5	2656.25	50703							SD
MEN_16	93	62	45.2	2802.4	47397.9							SD
MEN_16	143	63.7	47.8	3044.86	48934.2							SD
MEN_16	184	64.4	43.9	2827.16	49521.9							SD
MEN_16	226	64.6	43.7	2823.02	44266							SD
MEN_16	268	63.9	44.4	2837.16	54536.8							SD
MEN_16	317	63.9	43.3	2766.87	50790							SD
MEN_17	-6	33.7	24.8	835.76	12090
MEN_17	43	34.9	24.8	865.52	13414.1
MEN_17	85	34.1	24.8	845.68	13229
MEN_17	134	37.5	25.6	960	15344.5
MEN_17	176	36.6	28	1024.8	17831.8
MEN_17	218	38.7	26.2	1013.94	17488.9
MEN_17	260	37.6	26.8	1007.68	24569
MEN_17	302	37.9	27.8	1053.62	20967
MEN_18	-2	16.7	8.8	146.96	1038.15
MEN_18	50	24.8	14	347.2	5022.1
MEN_18	99	36.4	20.5	746.2	11100.6
MEN_19	-8	81	70	5670		too much extracranial disease to reliably measure
MEN_19	42	88.5	74.5	6593.25		unclear if pseudoprogression vs progression - patient opted to continue treatment but ultimately withdrew consent
MEN_20	-5	30.1	19.4	583.94	10815.6							Baseline
MEN_20	44	30.5	23.4	713.7	14876.9							SD
MEN_20	93	30	28	840	22207							SD
MEN_20	143	32.8	32.7	1072.56	31780.8							SD
MEN_21	-15	56.5	30.9	1745.85	800.974
MEN_21	54	57.4	31.8	1825.32	888.824
MEN_21	104	58.5	30.2	1766.7	835
MEN_21	153	57.3	30.1	1724.73	1188
MEN_21	193	57.2	29.7	1698.84	1097	-2.69267
MEN_21	244	58.3	29	1690.7	1135	-3.15892
MEN_21	307	57.3	28.8	1650.24	1139
MEN_22	-14	41.9	39	1634.1	37061
MEN_22	39	52.1	41.1	2141.31	47594.4
MEN_22	47	55.9	40.2	2247.18	54621
MEN_23	-9	39.9	20.8	829.92	236930		1.31965					Baseline
MEN_23	38	37	29.6	1095.2	478722							PD
MEN_24	-42	61.5	37.4	2300.1	38470.2	34.5	31.3	1079.85
MEN_24	32	55.6	34.8	1934.88	39790	44.7	35.4	1582.38
MEN_24	81	59.5	37.7	2243.15	44223.3	42.4	40	1696
MEN_24	130	59.4	39.6	2352.24	48694.3	43	36.2	1556.6
MEN_24	186	61.9	39	2414.1	51509	44.3	40.6	1798.58
MEN_24	228	61.3	39	2390.7	59182	47.5	45.4	2156.5
MEN_25	0	33.7	16.2	545.94		19.9	6.9	137.31
MEN_25	45	39.7	18.8	746.36		24.6	11.2	275.52
MEN_25	94	49.2	23.7	1166.04		31.2	17.1	533.52
MEN_26	0	19.2	15.5	297.6		23	13.2	303.6
MEN_26	52	27.6	21.8	601.68		27.8	17.8	494.84
MEN_26	95	36.1	22	794.2		33.1	21.4	708.34
Time of Best response

## Sheet: Supp Fig 2
OS (months)	Censored	Proportion alive	Failure	Survival Standard Error	Number	Number
					Failed	Left
0		1	0	0	0	25
2.5298		0.96	0.04	0.0392	1	24
2.8255		0.92	0.08	0.0543	2	23
3.7782		0.88	0.12	0.065	3	22
4.7639	*	.	.	.	3	21
5.191		0.8381	0.1619	0.0742	4	20
9.232		0.7962	0.2038	0.0815	5	19
9.8234	*	.	.	.	5	18
12.6489	*	.	.	.	5	17
12.9446		0.7494	0.2506	0.0891	6	16
13.7659		0.7025	0.2975	0.0951	7	15
14.7515		0.6557	0.3443	0.0996	8	14
17.9713		0.6089	0.3911	0.1029	9	13
18.2341		0.562	0.438	0.1051	10	12
19.7454	*	.	.	.	10	11
19.7782		0.5109	0.4891	0.1073	11	10
20.2053		0.4598	0.5402	0.108	12	9
22.308	*	.	.	.	12	8
23.2936	*	.	.	.	12	7
24.345		0.3941	0.6059	0.1108	13	6
24.4107	*	.	.	.	13	5
25.5934		0.3153	0.6847	0.1132	14	4
25.7577		0.2365	0.7635	0.109	15	3
31.0801	*	.	.	.	15	2
31.54	*	.	.	.	15	1
39.5236	*	0.2365	.	.	15	0

## Sheet: Supp Fig 3
Patient	VISIT DATE	2D Measurements in largest plane	Supp Figure 3B			Supp Figure 3A	Percent increase in tumor size relative to pre treatment baseline	Percent increase in tumor size relative to treatment baseline, scaled for relative percentage graph
MEN_03	-196	10.8 x 11.9	128.52		0.578893
	0	14.9 x 14.9	222.01	72.7435	1	72.7435	72.7435
	94	13.8 x 13.6	187.68	-15.4633	0.845367	61.495		-11.2485
	231	14.9 x 11.8	175.82	-20.8054	0.791946	57.609		-15.1346
					taken off due to progressive cognitive deterioration - felt not to be related to pembrolizumab (underlying dementia)
MEN_04	-182	5 x 7	35		0.49268
	0	11.1 x 6.4	71.04	102.971	1	102.971	102.971
	105	21.2 x 10.6	224.7	216.301	3.16301	325.699		222.728
					PD
MEN_05	-109	31.2 x 39.7	1238.64		0.755172
	0	40.7 x 40.3	1640.21	32.4202	1	32.4202	32.4202
	192	46.6 x 45	2097	27.8495	1.27849	41.4491		9.02887
	273	45.8 x 43	1969.4	20.07	1.2007	38.927		6.50674
	412	52 x 45.2	2350.4	43.2987	1.43299	46.4578		14.0375
					PD
MEN_07	-232	19 x 14	266		0.226383
	0	47 x 25	1175	341.729	1	341.729	341.729
	182	50 x 23.7	1185	0.851064	1.00851	344.638		2.90833
	391	46.7 x 28.3	1321.6	12.4766	1.12477	384.366		42.6362
	570	42.3 x 35.1	1484.73	25.2937	1.2636	431.809		90.0798
	727	43.1 x 38	1637.8	23.9255	1.38211	476.327		134.598
					taken off due to thrombocytopenia
MEN_08	-91	50.3 x 26.3	1322.9		0.701171
	0	57 x 33.1	1886.7	42.6185	1	42.6185	42.6185
	109	56 x 48.1	2693.6	42.7678	1.42768	55.3854		12.7669
					PD
MEN_11	-190	14.2 x 16.1	228.6		0.645398
	0	16.1 x 22	354.2	54.9431	1	54.9431	54.9431
	165	19.2 x 26	499.2	40.9373	1.40937	77.4354		22.4922
					PD
MEN_17	-273	23.9 x 11.8	282.02		0.337441
	0	33.7 x 24.8	835.76	196.348	1	196.348	196.348
	183	36.6 x 28	1024.8	22.6189	1.22619	240.76		44.4118
	310	42.9 x 28.5	1222.65	46.292	1.46292	287.241		90.8933
					PD
MEN_20	-119	22.4 x 15.6	349.44		0.581044
	0	31 x 19.4	601.4	72.1039	1	72.1039	72.1039
	56	30.5 x 23.4	713.7	18.6731	1.18673	85.568		13.464
	110	32.8 x 32.7	1072.56	78.3439	1.78344	128.593		56.489
					PD
MEN_21	-78	36 x 30	1080		0.711462
	0	46 x 33	1518	40.5556	1	40.5556	40.5556
	208	57.2 x 29.7	1698.84	11.913	1.11913	45.387		4.8314
	386	56.3 x 28.6	1610.18	6.07246	1.06072	43.0183		2.46272
	519	49 x 25.6	1254.4	-26.1614	0.82635	33.5131		-7.04245
					taken off due to ICI-mediated hepatotoxicity
MEN_22	-59	26.1 x 33	861.3		0.589124
	0	43 x 34	1462	69.7434	1	69.7434	69.7434
	61	55.9 x 40.2	2247.18	53.7059	1.53706	107.2		37.4563
					PD
MEN_23	-115	30 x 27	810		0.976021
	0	39.9 x 20.8	829.9	2.45679	1	2.45679	2.45679
	47	37 x 29.6	1095.2	31.9677	1.31968	3.24217		0.785379
					enrolled due to new foci of pachymeningeal enhancement due to progressive disease
MEN_24	-611	24 x 28	672		0.292174
	0	61.5 x 37.4	2300	242.262	1	242.262	242.262
	172	59.4 x 43	2554.2	11.0522	1.11052	269.037		26.7752
	240	61.3 x 47.5	2911.75	26.5978	1.26598	306.698		64.4364
					PD
MEN_25	-30	16 x 5.4 + 16.5 x 27.1	533.55		0.7809
	0	33.7 x 16.2 + 19.9 x 6.9	683.25	28.0574	1	28.0574	28.0574
	45	39.7 x 18.8 + 24.6 x 11.2	1021.88	49.5617	1.49562	41.963		13.9057
	94	49.2 x 23.7 + 31.2 x 17.1	1699.56	148.746	2.48746	69.7917		41.7343
					PD
MEN_26	-138	11.6 x 5.9 + 13.8 * 6.8	162.28		0.292174
	0	19.2 x 15.5 + 23 x 13.2	601.2	242.262	1	270.471	270.471
	52	27.6 x 21.8 + 27.8 x 17.8	1096.52	11.0522	1.11052	493.308		222.837
	95	36.1 x 22 + 33.1 x 21.4	1502.54	26.5978	1.26598	675.97		405.499
Pre treatment scan
Baseline scan
Off treatment scan

## Sheet: Supp Fig 5
CV	PFS6
29.9	NO
36	NO
38	NO
29.5	NO
36.8	NO
36	NO
42.9	NO
39	YES
25.6	YES
37.4	YES
38	YES
28.3	YES
21.1	YES
30.9	YES
